# Supplementary material for: Diagnostic Performance and Agreement of MST and NUTRISCORE Compared with GLIM Criteria in Ambulatory Cancer Patients: Results from the OncoNutridos Study
Source: Nutrients. 2026 Apr 30;18(9):1452. doi: 10.3390/nu18091452 (PMC13165140; doi:10.3390/nu18091452)
Supplement: Supplementary file 1 [file nutrients-18-01452-s001.zip]

Archive with 1 entries (1 files):
- nutrients-4275650-supplementary.pdf
